# Supplementary material for: Longitudinal Detection of Tumor-Specific Peptides in Cerebrospinal Fluid for Pediatric Brain Tumor Surveillance
Source: Cells. 2026 Mar 5;15(5):474. doi: 10.3390/cells15050474 (PMC12984984; doi:10.3390/cells15050474)
Supplement: Supplementary file 1 [file cells-15-00474-s001.zip]

Archive with 1 entries (1 files):
- cells-4124000-supplementary.pdf
